# Supplementary material for: Gender Differences in Knowledge and Attitude towards HPV and HPV Vaccine among College Students in Wenzhou, China
Source: Vaccines (Basel). 2021 Dec 22;10(1):10. doi: 10.3390/vaccines10010010 (PMC8779512; doi:10.3390/vaccines10010010)
Supplement: Supplementary file 1 [file vaccines-10-00010-s001.zip]

Archive with 1 entries (1 files):
- vaccines-1440895-supplementary.pdf
